# Supplementary material for: A Mediterranean-Style Diet Improves the Parameters for the Management and Prevention of Type 2 Diabetes Mellitus
Source: Medicina (Kaunas). 2023 Oct 23;59(10):1882. doi: 10.3390/medicina59101882 (PMC10608307; doi:10.3390/medicina59101882)
Supplement: Supplementary file 1 [file medicina-59-01882-s001.zip]

Archive with 1 entries (1 files):
- medicina-2667726-supplementary.pdf
